# Supplementary material for: Social partnering alters sleep in fear-conditioned Wistar rats
Source: PLoS One. 2017 Oct 5;12(10):e0186017. doi: 10.1371/journal.pone.0186017 (PMC5628911; doi:10.1371/journal.pone.0186017)
Supplement: S1 File — (XLSX) [file pone.0186017.s001.xlsx]

## Sheet: Sheet1
Subject	Group	Day	Sleep Efficiency (%)	Sleep efficiency Light	Sleep efficiency Dark
1	SI	Baseline	50.37	53.8131	43.0093
2	SI	Baseline	51.35	63.1061	36.2963
3	SI	Baseline	43.31	53.9899	29.9171
4	SI	Baseline	58.37	63.4848	48.8194
5	SI	Baseline	46.84	53.9015	36.4632
6	SI	Baseline	58.37	63.4848	48.8194
7	SP	Baseline	34.2	48.2071	18.5185
8	SP	Baseline	45.56	60.5051	28.0556
9	SP	Baseline	39.87	54.1582	23.4414
10	SP	Baseline	44.95	53.7626	33.125
11	SP	Baseline	59.05	61.6414	51.7593
12	SP	Baseline	39.84	53.7626	23.75
1	SI	Training	41.92	42.1212	38.2407
2	SI	Training	46.3	53.3333	35.9954
3	SI	Training	46.68	63.7121	27.1759
4	SI	Training	45.67	47.6515	40.0477
5	SI	Training	44.3	52.9167	32.7083
6	SI	Training	45.67	47.6515	40.0477
7	SP	Training	47.23	61.3889	30.3241
8	SP	Training	67.32	67.3232	41.4815
9	SP	Training	64.74	64.7433	32.9938
10	SP	Training	49.17	63.7121	31.7361
11	SP	Training	50.9	64.1414	34.5139
12	SP	Training	47.58	65.5177	27.1759
1	SI	Day 1	45.82	55.1515	33.4509
2	SI	Day 1	47.79	59.697	32.8935
3	SI	Day 1	49.48	56.8434	38.613
4	SI	Day 1	51.2	59.3434	39.4676
5	SI	Day 1	47.65	55.9975	36.0319
6	SI	Day 1	51.2	59.3434	39.4676
7	SP	Day 1	46.05	55.1515	33.8657
8	SP	Day 1	48.2	57.8283	35.3572
9	SP	Day 1	50.69	62.7525	35.4167
10	SP	Day 1	49.05	61.8182	33.2639
11	SP	Day 1	47.77	58.266	34.1623
12	SP	Day 1	32.8	40.2273	23.2657
1	SI	Day 14	39.09	40.7323	34.3287
2	SI	Day 14	48.69	59.7727	34.4792
3	SI	Day 14	44.98	58.4406	28.8907
4	SI	Day 14	47.11	49.596	40.9032
5	SI	Day 14	42.03	49.5865	31.6097
6	SI	Day 14	47.11	49.596	40.9032
7	SP	Day 14	39.84	56.4919	21.25
8	SP	Day 14	43.95	57.298	28.0556
9	SP	Day 14	42.28	56.036	26.1381
10	SP	Day 14	49.85	67.3485	29.6528
11	SP	Day 14	44.55	60.3795	26.3194
12	SP	Day 14	43.04	54.3182	29.1088
