# Supplementary material for: Social partnering alters sleep in fear-conditioned Wistar rats
Source: PLoS One. 2017 Oct 5;12(10):e0186017. doi: 10.1371/journal.pone.0186017 (PMC5628911; doi:10.1371/journal.pone.0186017)
Supplement: S3 File — (XLSX) [file pone.0186017.s003.xlsx]

## Sheet: Sheet1
Subject	Group	Day	siREM (min)	siREM (min) Light	siREM (min) Dark	siREM (#)	siREM (#) Light	siREM (#) Dark	siREM duration (min)	siREM duration (min) Light	siREM duration (min) Dark
1	SI	Baseline	88.5	38.7083	49.7917	54	24	30	1.63889	1.61285	1.65972
2	SI	Baseline	79.67	53.874	25.796	42	27	15	1.8969	1.99533	1.71974
3	SI	Baseline	86	55.7696	30.2304	40	23	17	2.15	2.42476	1.77826
4	SI	Baseline	138.33	77.0345	61.2955	60	32	28	2.3055	2.40733	2.18913
5	SI	Baseline	87.25	48.2557	38.9943	47	24	23	1.85638	2.01065	1.6954
6	SI	Baseline	138.33	77.0345	61.2955	60	32	28	2.3055	2.40733	2.18913
7	SP	Baseline	64	51.1285	12.8715	34	27	7	1.88235	1.89365	1.83878
8	SP	Baseline	73	51.9711	21.0289	41	25	16	1.78049	2.07884	1.31431
9	SP	Baseline	68.28	48.5154	19.7646	38	25	13	1.79684	1.94062	1.52035
10	SP	Baseline	102.17	63.2297	38.9403	51	23	28	2.00333	2.74912	1.39072
11	SP	Baseline	123.67	74.7921	48.8779	49	28	21	2.52388	2.67115	2.32752
12	SP	Baseline	67.83	45.1496	22.6804	38	23	15	1.785	1.96302	1.51203
1	SI	Training	90.33	36.934	53.396	50	20	30	1.8066	1.8467	1.77987
2	SI	Training	102.17	59.0364	43.1336	54	26	28	1.89204	2.27063	1.54048
3	SI	Training	97.67	69.9719	27.6981	44	30	14	2.21977	2.3324	1.97843
4	SI	Training	134.17	68.3419	65.8281	55	26	29	2.43945	2.62853	2.26993
5	SI	Training	94	54.62	39.38	47	25	22	2	2.1848	1.79
6	SI	Training	134.17	68.3419	65.8281	55	26	29	2.43945	2.62853	2.26993
7	SP	Training	94.17	61.4677	32.7023	49	31	18	1.92184	1.98283	1.81679
8	SP	Training	141.83	92.0527	49.7773	61	30	31	2.32508	3.06842	1.60572
9	SP	Training	114.14	75.409	38.731	50	29	21	2.2828	2.60031	1.84434
10	SP	Training	107.17	71.2705	35.8995	55	30	25	1.94855	2.37568	1.43598
11	SP	Training	114.39	73.6881	40.7019	53	29	24	2.1583	2.54097	1.69591
12	SP	Training	106.42	77.2371	29.1829	44	30	14	2.41864	2.57457	2.08449
1	SI	Day 1	67.17	42.0111	25.1589	47	26	21	1.42915	1.61581	1.19804
2	SI	Day 1	109.83	74.0775	35.7525	57	35	22	1.92684	2.1165	1.62511
3	SI	Day 1	102	47.4511	54.5489	47	35	12	2.17021	1.35574	4.55
4	SI	Day 1	131.5	83.925	47.575	59	26	33	2.22881	3.22789	1.44
5	SI	Day 1	84.58	46.7134	37.8666	47	29	18	1.79957	1.61081	2.1
6	SI	Day 1	131.5	83.925	47.575	59	26	33	2.22881	3.22789	1.44
7	SP	Day 1	115.83	76.1339	39.6961	69	39	30	1.6787	1.95215	1.3232
8	SP	Day 1	104.25	68.65	35.6	54	30	24	1.93056	2.28833	1.48333
9	SP	Day 1	70.33	50.7124	19.6176	35	23	12	2.00943	2.20489	1.6348
10	SP	Day 1	84.67	52.0957	32.5743	49	28	21	1.72796	1.86056	1.55116
11	SP	Day 1	101.58	65.5997	35.9803	57	32	25	1.78211	2.04999	1.43921
12	SP	Day 1	50	29.5474	20.4526	29	16	13	1.72414	1.84671	1.57328
1	SI	Day 14	74.33	12.6675	61.6625	40	26	14	1.85825	0.487212	4.4
2	SI	Day 14	103.67	87.8292	15.8408	55	15	40	1.88491	5.85528	0.4
3	SI	Day 14	89.4	52.4754	36.9246	53	33	20	1.68679	1.59016	1.84623
4	SI	Day 14	126	65.3407	60.6593	58	25	33	2.17241	2.61363	1.83816
5	SI	Day 14	81.87	41.5567	40.3133	46	24	22	1.77978	1.73153	1.83242
6	SI	Day 14	126	65.3407	60.6593	58	25	33	2.17241	2.61363	1.83816
7	SP	Day 14	109	78.6001	30.3999	46	32	14	2.36957	2.45625	2.17142
8	SP	Day 14	84	63.5946	20.4054	37	27	10	2.27027	2.35536	2.04054
9	SP	Day 14	100.33	72.5512	27.7788	45	31	14	2.22956	2.34036	1.9842
10	SP	Day 14	87	59.5784	27.4216	44	29	15	1.97727	2.05443	1.82811
11	SP	Day 14	93.33	67.4238	25.9062	43	30	13	2.17047	2.24746	1.99278
12	SP	Day 14	108	76.4846	31.5154	52	35	17	2.07692	2.18527	1.85385
