# Supplementary material for: Social partnering alters sleep in fear-conditioned Wistar rats
Source: PLoS One. 2017 Oct 5;12(10):e0186017. doi: 10.1371/journal.pone.0186017 (PMC5628911; doi:10.1371/journal.pone.0186017)
Supplement: S4 File — (XLSX) [file pone.0186017.s004.xlsx]

## Sheet: Sheet1 
Subject	Group	Day	seqREM (min)	seqREM (min) Light	seqREM (min) Dark	seqREM (#)	seqREM (#) Light	seqREM (#) Dark	seqREM Duration (min)	seqREM Duration (min) Light	seqREM Duration (min) Dark
1	SI	Baseline	7.83	4.88905	2.94095	7	5	2	1.11857	0.97781	1.47048
2	SI	Baseline	11	8.16667	2.83333	8	4	4	1.375	2.04167	0.708333
3	SI	Baseline	0	0	0	0	0	0	0	0	0
4	SI	Baseline	0	0	0	0	0	0	0	0	0
5	SI	Baseline	3.92	2.265	1.655	3	2	1	1.30667	1.1325	1.655
6	SI	Baseline	0	0	0	0	0	0	0	0	0
7	SP	Baseline	33.5	25.7273	7.77273	22	16	6	1.52273	1.60795	1.29545
8	SP	Baseline	23.33	18.7661	4.56388	15	11	4	1.55533	1.70601	1.14097
9	SP	Baseline	23.89	17.8729	6.01711	16	11	5	1.49313	1.62481	1.20342
10	SP	Baseline	17.33	12.0474	5.28264	13	7	6	1.33308	1.72105	0.88044
11	SP	Baseline	4	4	0	3	3	0	1.33333	1.33333	0
12	SP	Baseline	14.83	9.07711	5.75289	10	6	4	1.483	1.51285	1.43822
1	SI	Training	6.33	0	6.32	4	0	4	1.58	0	1.58
2	SI	Training	5.17	3.5	1.67	4	2	2	1.2925	1.75	0.835
3	SI	Training	16.5	10.4111	6.08889	10	6	4	1.65	1.73519	1.52222
4	SI	Training	14	9.91667	4.08333	6	4	2	2.33333	2.47917	2.04167
5	SI	Training	11.42	5.47968	5.94032	7	3	4	1.63143	1.82656	1.48508
6	SI	Training	14	9.91667	4.08333	6	4	2	2.33333	2.47917	2.04167
7	SP	Training	34	27.7535	6.2465	21	17	4	1.61905	1.63256	1.56162
8	SP	Training	46.67	23.3333	23.3367	32	16	16	1.45844	1.45833	1.45854
9	SP	Training	34.5	22.737	11.763	23	15	8	1.5	1.5158	1.47037
10	SP	Training	15.83	10.2771	5.55289	10	6	4	1.583	1.71285	1.38822
11	SP	Training	32.17	20.48	11.69	21	13	8	1.5319	1.57539	1.46125
12	SP	Training	22.83	16.8358	5.99418	15	11	4	1.522	1.53053	1.49855
1	SI	Day 1	6.33	6.33	0	4	4	0	1.5825	1.5825	0
2	SI	Day 1	3	3	0	2	2	0	1.5	1.5	0
3	SI	Day 1	8.5	6.08333	2.41667	6	4	2	1.41667	1.52083	1.20833
4	SI	Day 1	1.83	0	3.66	2	0	2	0.915	0	0.92
5	SI	Day 1	7.42	6.05617	1.36383	5	4	1	1.484	1.51404	1.36383
6	SI	Day 1	1.83	0	3.66	2	0	2	0.92	0	0.92
7	SP	Day 1	27.67	20.5359	7.13409	25	18	7	1.1068	1.14088	1.01916
8	SP	Day 1	16.44	4.212	12.228	10	4	6	1.644	1.053	2.038
9	SP	Day 1	31.5	21.859	9.64103	21	13	8	1.5	1.68146	1.20513
10	SP	Day 1	19.83	15.1136	4.71638	17	13	4	1.16647	1.16259	1.1791
11	SP	Day 1	21.31	14.02	7.29	18	12	6	1.18389	1.16833	1.215
12	SP	Day 1	6.83	6.83	0	5	5	0	1.366	1.366	0
1	SI	Day 14	1.83	0	3.66	2	0	2	0.92	0	0.92
2	SI	Day 14	3.17	3.17	0	3	3	0	1.05667	1.05667	0
3	SI	Day 14	15.74	13.3641	2.37591	13	11	2	1.21077	1.21492	1.18796
4	SI	Day 14	8.17	8.17	0	4	4	0	2.0425	2.0425	0
5	SI	Day 14	8.78	6.47674	2.30326	7	5	2	1.25429	1.29535	1.15163
6	SI	Day 14	8.17	8.17	0	4	4	0	2.0425	2.0425	0
7	SP	Day 14	8.68	8.68	0	6	6	0	1.44667	1.44667	0
8	SP	Day 14	12.67	9.335	3.335	8	6	2	1.58375	1.55583	1.6675
9	SP	Day 14	7.12	5.74533	1.37467	5	4	1	1.424	1.43633	1.37467
10	SP	Day 14	15.33	9.84378	5.48622	10	6	4	1.533	1.64063	1.37156
11	SP	Day 14	12.23	9.20907	3.02093	8	6	2	1.52875	1.53485	1.51046
12	SP	Day 14	0	0	0	0	0	0	0	0	0
